# Supplementary material for: What factors empower general practitioners for early cancer diagnosis? A 20-country European Delphi Study
Source: Prim Health Care Res Dev. 2022 Nov 25;23:e76. doi: 10.1017/S1463423622000652 (PMC9706379; doi:10.1017/S1463423622000652)
Supplement: Supplementary file 1 [file phcsup.zip]

Archive with 3 entries (3 files):
- S1463423622000652sup001.docx
- S1463423622000652sup002.docx
- S1463423622000652sup003.docx
